# Supplementary material for: Core histones govern echinocandin susceptibility in Candida glabrata
Source: Microbiol Spectr. 2025 Apr 30;13(6):e02399-24. doi: 10.1128/spectrum.02399-24 (PMC12131851; doi:10.1128/spectrum.02399-24)
Supplement: Table S1 — Canonical histone-encoding ORFs in C. glabrata. [file spectrum.02399-24-s0002.xlsx]

## Sheet: Table S1
	Table S1: List of canonical histone-encoding ORFs in C. glabrata.
	S. No.	CAGL ID	Histone	Protein Size	Type	Generated deletion strain
	1	CAGL0M02783g	Histone H1	24.9 kDa	Linker histone	Cghho1Δ
	2	CAGL0K11440g	Histone H2A1 (Hta1)	13.9 kDa	Core histone	Cghta1Δ
	3	CAGL0C04411g	Histone H2A2 (Hta2)	13.9 kDa	Core histone	Cghta2Δ
	4	CAGL0K11462g	Histone H2B1 (Htb1)	14.2 kDa	Core histone	Cghtb1Δ
	5	CAGL0C04389g	Histone H2B2 (Htb2)	14.0 kDa	Core histone	Cghtb2Δ
	6	CAGL0C04114g	Histone H3 (Hht1)	15.4 kDa	Core histone	Cghht1Δ
	7	CAGL0M06655g	Histone H3 (Hht2)	15.4 kDa	Core histone	Cghht2Δ
	8	CAGL0H09856g	Histone H3 (Hht3)	15.4 kDa	Core histone	Cghht3Δ
	9	CAGL0C04136g	Histone H4 (Hhf1)	11.4 kDa	Core histone	Cghhf1Δ
	10	CAGL0M06677g	Histone H4 (Hhf2)	11.4 kDa	Core histone	Cghhf2Δ
	11	CAGL0H09834g	Histone H4 (Hhf3)	11.4 kDa	Core histone	Cghhf3Δ
