# Supplementary material for: Core histones govern echinocandin susceptibility in Candida glabrata
Source: Microbiol Spectr. 2025 Apr 30;13(6):e02399-24. doi: 10.1128/spectrum.02399-24 (PMC12131851; doi:10.1128/spectrum.02399-24)
Supplement: Table S2 — Strains used in the study. [file spectrum.02399-24-s0003.xlsx]

## Sheet: Table 2
	Table S2: List of C. glabrata strains used in the study.
	Yeast strain	Genotype	Reference
	YRK19	ura3Δ::Tn903 G418R (BG14)	Cormack and Falkow, 1999
	YRK20	URA3 (BG462)	De Las Peñas et al., 2003
	YRK656	URA3 Cgrtt109∆::nat1	Kaur Laboratory
	YRK4371	URA3 Cghho1∆::nat1	This study
	YRK4686	URA3 Cghta1∆::nat1	This study
	YRK4687	URA3 Cghta2∆::nat1	This study
	YRK5089	URA3 Cghtb1∆::nat1	This study
	YRK4799	URA3 Cghtb2∆::nat1	This study
	YRK5429	URA3 Cghta1-Cghtb1∆::nat1	This study
	YRK5520	URA3 Cghta-Cghtb2∆::nat1	This study
	YRK5930	URA3 Cgasf1∆::nat1	This study
	YRK4785	ura3∆::Tn903 G418R Cghta1∆::nat1	This study
	YRK5106	ura3∆::Tn903 G418R Cghta2∆::nat1	This study
	YRK5362	ura3∆::Tn903 G418R Cghtb1∆::nat1	This study
	YRK5110	ura3∆::Tn903 G418R Cghtb2∆::nat1	This study
	YRK6054	ura3∆::Tn903 G418R Cghht2∆3∆::nat1	This study
	YRK6062	ura3∆::Tn903 G418R Cgrtt109∆::nat1	This study
	YRK6064	ura3∆::Tn903 G418R Cgasf1∆::nat1	This study
	YRK1178	ura3∆::Tn903 G418R (YRK19)/pRK999	Kaur Laboratory
	YRK4917	ura3∆::Tn903 G418R (YRK19)/pRK2139	This study
	YRK6072	ura3∆::Tn903 G418R (YRK19)/pRK2156	This study
	YRK6074	ura3∆::Tn903 G418R (YRK19)/pRK2223	This study
	YRK6076	ura3∆::Tn903 G418R (YRK19)/pRK1217	This study
	YRK6078	ura3∆::Tn903 G418R (YRK19)/pRK1115	This study
	YRK1608	URA3 Cghht1∆::nat1	Kaur Laboratory
	YRK1648	URA3 Cghht2∆::nat1	Kaur Laboratory
	YRK1606	URA3 Cghht3∆::nat1	Kaur Laboratory
	YRK1344	URA3 Cghhf1∆::nat1	Kaur Laboratory								`
	YRK1347	URA3 Cghhf2∆::nat1	Kaur Laboratory
	YRK1345	URA3 Cghhf3∆::nat1	Kaur Laboratory
	YRK2310	URA3 Cghht1∆2∆::nat1	Kaur Laboratory
	YRK2306	URA3 Cghht2∆3∆::nat1	Kaur Laboratory
	YRK2281	URA3 Cghhf1∆2∆::nat1	Kaur Laboratory
	YRK2283	URA3 Cghhf2∆3∆::nat1	Kaur Laboratory
	YRK6329	ura3∆::Tn903 G418R Cghta1∆::nat1 (YRK4785)/pRK2156	This study
	YRK5130	ura3∆::Tn903 G418R Cghta2∆::nat1 (YRK5106)/pRK2156	This study
	YRK6333	ura3∆::Tn903 G418R Cghtb1∆::nat1 (YRK5362)/pRK2223	This study
	YRK5138	ura3∆::Tn903 G418R Cghtb2∆::nat1 (YRK5110)/pRK2223	This study
	YRK2155	ura3∆::Tn903 G418R Cghht1∆2∆::nat1 (YRK1932)/pRK1219	Kaur Laboratory
	YRK6326	ura3∆::Tn903 G418R Cghht2∆3∆::nat1 (YRK6054)/pRK1217	This study
	YRK6607	ura3∆::Tn903 G418R Cghhf1∆2∆::nat1 (YRK3595)/pRK1115	This study
	YRK3652	ura3∆::Tn903 G418R Cghhf2∆3∆::nat1 (YRK1405)/pRK1926	Kaur Laboratory
	YRK6199	ura3∆::Tn903 G418R Cgrtt109∆::nat1 (YRK6062/pRK999	This study
	YRK6201	ura3∆::Tn903 G418R Cgrtt109∆::nat1 (YRK6062/pRK2817	This study
	YRK6367	ura3∆::Tn903 G418R Cgasf1∆::nat1 (YRK6064/pRK2873	This study
	References
		Cormack BP, Falkow S. (1999). Efficient homologous and illegitimate recombination in the opportunistic yeast pathogen Candida glabrata. Genetics 151:979–987.
		De Las Penas A, et al. (2003). Virulence-related surface glycoproteins in the yeast pathogen Candida glabrata are encoded in subtelomeric clusters and subject to RAP1- and SIR-dependent transcriptional silencing. Genes Dev 17:2245-58
