# Supplementary material for: Core histones govern echinocandin susceptibility in Candida glabrata
Source: Microbiol Spectr. 2025 Apr 30;13(6):e02399-24. doi: 10.1128/spectrum.02399-24 (PMC12131851; doi:10.1128/spectrum.02399-24)
Supplement: Table S3 — Plasmids used in the study. [file spectrum.02399-24-s0004.xlsx]

## Sheet: Table S3
	Table S3: List of plasmids used in the study.
	Plasmid	Description	Reference
	pRK999	pCU-PDC1 plasmid	Addgene (Plasmid #45323)
	pRK1349	SFB triple epitope tag (0.255) cloned in EcoRI-SalI sites of pRK999 plasmid	Kaur Laboratory
	pRK1217	CgHHT2 (0.411 kb) cloned in XbaI-XmaI sites of pRK999 plasmid	Kaur Laboratory
	pRK1219	CgHHT1 (0.411 kb) cloned in SpeI-XmaI sites of pRK74 plasmid	Kaur Laboratory
	pRK1115	CgHHF1 (0.312 kb) cloned in SpeI-XmaI sites of pRK999 plasmid	Kaur Laboratory
	pRK1926	CgHHF3 (0.312 kb) cloned in SacI-XmaI sites of pRK1016 plasmid
	pRK2139	CgHHO1 (0.690 kb) cloned in SpeI-XmaI sites of pRK999 plasmid	This study
	pRK2156	CgHTA (0.390 kb) cloned in SpeI-XmaI sites of pRK999 plasmid	This study
	pRK2223	CgHTB (0.390 kb) cloned in SpeI-XmaI sites of pRK999 plasmid	This study
	pRK2817	CgRTT109 (1.27 kb) cloned in SpeI-XmaI sites of pRK999 plasmid	This study
	pRK2873	CgASF1(0.9 kb) cloned in SpeI-XmaI sites of pRK999 plasmid	This study
	pRK625	NAT cassette cloned in pCR2.1 plasmid	Cormack laboratory
	pRK70	Flippase encoding vector (pRD16)	Kaur Laboratory
