# Supplementary material for: Core histones govern echinocandin susceptibility in Candida glabrata
Source: Microbiol Spectr. 2025 Apr 30;13(6):e02399-24. doi: 10.1128/spectrum.02399-24 (PMC12131851; doi:10.1128/spectrum.02399-24)
Supplement: Table S4 — Primers used in the study. [file spectrum.02399-24-s0005.xlsx]

## Sheet: Table 9
		Table S4: List of primers used in the study.
		Primer	Sequence (5’-3’)	Description	Gene Name	Restriction enzyme	Reference
		For generation of deletion strains
		OGRK4284	GAGCCAGCTTTCTTGCATTT	5' UTR For.	CgHHO1
		OGRK4285	GCGTCGACCTGCAGCGTACGTTTTTGTTTGCTTGAATCTTGTT	5' UTR Rev.	CgHHO1
		OGRK4286	CGACGGTGTCGGTCTCGTAGTTGTGATTTTTAGTTTGGGCTTC	3' UTR For.	CgHHO1
		OGRK4287	AGAATTGAAGTTTGAAATAAATGAAGT	3' UTR Rev.	CgHHO1
		OGRK4288	TTTCCAATGGCCCATGTAGT	5' integration check For.	CgHHO1
		OGRK4289	AGATCGCATAAGGGCTTCCT	3' integration check Rev.	CgHHO1
		OGRK4293	AGAGAAATGAGAGAAGGGAAGG	5' UTR For.	CgHTA1
		OGRK4294	GCGTCGACCTGCAGCGTACGTGTTTTCGCAAATGAGATAGCTT	5' UTR Rev.	CgHTA1
		OGRK4295	CGACGGTGTCGGTCTCGTAGTCAATTCTAAAATCTGCATTCCAA	3' UTR For.	CgHTA1
		OGRK4296	TTGCACAATTGAACACTTCCA	3' UTR Rev.	CgHTA1
		OGRK4297	AAGTACCCAAGGTGCCACAC	5' integration check For.	CgHTA1
		OGRK4298	CGACGACATGGAATGACAAC	3' integration check Rev.	CgHTA1
		OGRK4327	GCCTGAATCCAGGAAAGTCA	5' UTR For.	CgHTA2
		OGRK4328	GCGTCGACCTGCAGCGTACGGTGCGACACGTCAGTACGTT	5' UTR Rev.	CgHTA2
		OGRK4329	CGACGGTGTCGGTCTCGTAGCAAACTGTTCTAATGGCCGTCT	3' UTR For.	CgHTA2
		OGRK4330	CGGACGGTCAATCAGATTTT	3' UTR Rev.	CgHTA2
		OGRK4331	TCAGAACGGTTCAGCAGCTA	5' integration check For.	CgHTA2
		OGRK4332	CCCGAGATGGACATTTCACT	3' integration check Rev.	CgHTA2
		OGRK4336	GCGATTGAGTGTTTTTCTCG	5' UTR For.	CgHTB1
		OGRK4337	GCGTCGACCTGCAGCGTACGGGGACTGAAAAGTATGAAGATTGG	5' UTR Rev.	CgHTB1
		OGRK4338	CGACGGTGTCGGTCTCGTAGTTTGATGACGCAAAGAATGG	3' UTR For.	CgHTB1
		OGRK4339	AGCCTGCAAACTTACCCAGA	3' UTR Rev.	CgHTB1
		OGRK4340	TCGACGTGAACTTGTCGAAG	5' integration check For.	CgHTB1
		OGRK4341	AACTCATCGCATCCAGCTCT	3' integration check Rev.	CgHTB1
		OGRK4345	CGCTCGTAACTGAAACAGCA	5' UTR For.	CgHTB2
		OGRK4346	GCGTCGACCTGCAGCGTACGCTTCCCAAACCAGTCTCCAG	5' UTR Rev.	CgHTB2
		OGRK4347	CGACGGTGTCGGTCTCGTAGTATGGACCGGGCGTTTATAG	3' UTR For.	CgHTB2
		OGRK4348	TGCCATTGAGTCCAAAATCA	3' UTR Rev.	CgHTB2
		OGRK4349	GTGCGACACGTCAGTACGTT	5' integration check For.	CgHTB2
		OGRK4350	TGGGGGAAACTTGCAAATAG	3' integration check Rev.	CgHTB2
		OGRK5083	AAATGCAGGCCCGTACAAT	5' UTR For. H2A1-H2B1 pair deletion	H2A1-H2B1 pair deletion
		OGRK5084	GCGTCGACCTGCAGCGTACGCAAATGAATTTGAAGTCCAGCA	5' UTR Rev. H2A1-H2B1 pair deletion	H2A1-H2B1 pair deletion
		OGRK5085	CGACGGTGTCGGTCTCGTAGTTTGATGACGCAAAGAATGG	3' UTR For. H2A1-H2B1 pair deletion	H2A1-H2B1 pair deletion
		OGRK5086	CGTTGGCGCTTTAAAGAAAT	3' UTR Rev. H2A1-H2B1 pair deletion	H2A1-H2B1 pair deletion
		OGRK5087	ATGGCTTGTTGGGAGATACG	5' integration check For. H2A1-H2B1 pair deletion	H2A1-H2B1 pair deletion
		OGRK5088	AACTCATCGCATCCAGCTCT	3' integration check Rev. H2A1-H2B1 pair deletion	H2A1-H2B1 pair deletion
		OGRK5089	TGCCATTGAGTCCAAAATCA	5' UTR For. H2A2-H2B2 pair deletion	H2A2-H2B2 pair deletion
		OGRK5090	GCGTCGACCTGCAGCGTACGAGTTCCCGCTCTAGGTGGTT	5' UTR Rev. H2A2-H2B2 pair deletion	H2A2-H2B2 pair deletion
		OGRK5091	CGACGGTGTCGGTCTCGTAGTTCTGGGAATTGGGAATTTT	3' UTR For. H2A2-H2B2 pair deletion	H2A2-H2B2 pair deletion
		OGRK5092	GCGTATCATCCGTGGAAAGT	3' UTR Rev. H2A2-H2B2 pair deletion	H2A2-H2B2 pair deletion
		OGRK5093	TGGGGGAAACTTGCAAATAG	5' integration check For. H2A2-H2B2 pair deletion	H2A2-H2B2 pair deletion
		OGRK5094	GAAGCAGAGAACCGAGGATG	3' integration check Rev. H2A2-H2B2 pair deletion	H2A2-H2B2 pair deletion
		OGRK5816	TAAGAGGATGTGCTGCCCAA	5' UTR For.	CgASF1
		OGRK5817	GCGTCGACCTGCAGCGTACGTAATGCCCTTTACGCGATGC	5' UTR Rev.	CgASF1
		OGRK5818	CGACGGTGTCGGTCTCGTAGCGCCTATCTTGTCATCGCAG	3' UTR For.	CgASF1
		OGRK5819	ATCCTGGTGCACAAGTTCAC	3' UTR Rev.	CgASF1
		OGRK5820	CTCTCTCGCCCTTCCCTAAG	5' integration check For.	CgASF1
		OGRK5821	GCCATGTCCCAGTCATTACG	3' integration check Rev.	CgASF1
		For gene cloning
		OGRK4290	TACGACTAGTATGGCTGCCAAGAAAG	For. Primer for CgHHO1 cloning	CgHHO1	Spe1
		OGRK4291	TACGCCCGGGTTAAATGGATTTGATAGAC	Rev. Primer for CgHHO1 cloning with stop codon	CgHHO1	Xma1
		OGRK4292	TACGCCCGGGAATGGATTTGATAGAC	Rev. Primer for CgHHO1 cloning without stop codon	CgHHO1	Xma1
		OGRK4333	ATGCACTAGTATGTCCGGTGGTAAAGGTGG	For. Primer for CgHTA2 cloning	CgHTA	Spe1
		OGRK4334	ATGCGAATTCTTATAATTCTTGAGAAGCAG	Rev. Primer for CgHTA2 cloning with stop codon	CgHTA	EcoR1
		OGRK4335	ATGCGAATTCTAATTCTTGAGAAGCAGAAG	Rev. Primer for CgHTA2 cloning without stop codon	CgHTA	EcoR1
		OGRK4351	ATGCACTAGTATGTCTGCTGAAAAGAAGCC	For. Primer for CgHTB2 cloning	CgHTB	Spe1
		OGRK4352	ATGCGAATTCCTAAGCTTGAGTGGAAGAAG	Rev. Primer for CgHTB2 cloning with stop codon	CgHTB	EcoR1
		OGRK4353	ATGCGAATTCAGCTTGAGTGGAAGAAGAGT	Rev. Primer for CgHTB2 cloning without stop codon	CgHTB	EcoR1
		OGRK5813	TCGATCTAGAATGTCAATTGTATCGCTATTGGG	Forward primer for cloning	CgASF1	Xba1
		OGRK5814	TCGACCCGGGCTAATTGGTAGAGTCCTGTGG	Reverse primer without stop codon for ASF1 cloning	CgASF1	Xma1
		OGRK5815	TCGACCCGGGATTGGTAGAGTCCTGTGG	Reverse primer without stop codon for ASF1 cloning	CgASF1	Xma1
		OGRK5948	TCGAACTAGTATGCTCCAAGCAATTCTCAAAGAAG	Forward primer for RTT109 cloning	CgRTT109	Spe1
		OGRK5949	TCGACCCGGGCTATTTCTTTCTGCGAACTTGG	Reverse primer with stop codon for RTT109 cloning	CgRTT109	Xma1
		OGRK5950	TCGACCCGGGTTTCTTTCTGCGAACTTGG	Reverse primer without stop codon for RTT109 cloning	CgRTT109	Xma1
		For qRT-PCR
		OGRK89	CTCCACCACTGCTGAAAGAG	CgACT1_Forward			Kaur Laboratory
		OGRK90	GGTCAATACCAGCAGATTCTAG	CgACT1_Reverse			Kaur Laboratory
		OGRK394	GCCAATTCCAAGATTTCAGC	CgHTA_Forward			Kaur Laboratory
		OGRK395	TGCTAAAGCCGAAAAGAAGC	CgHTA_Reverse			Kaur Laboratory
		OGRK398	GGTGTCTGGGTGAGTTTGCT	CgHTB_Forward			Kaur Laboratory
		OGRK399	AGCAAACTCACCCAGACACC	CgHTB_Reverse			Kaur Laboratory
		OGRK404	AGCCAGGTACTGTCGCTTTG	CgHHT_Forward			Kaur Laboratory
		OGRK405	ATGGCAGCCAAGTTGGTATC	CgHHT_Reverse			Kaur Laboratory
		OGRK408	TCAAGGTATTACCAAGCCAGCTA	CgHHF_Forward			Kaur Laboratory
		OGRK409	TTCTCTTGGCGTGTTCAGTG	CgHHF_Reverse			Kaur Laboratory
		OGRK6059	AAGGGGCGCTAGAGAGTTAC	CgRTT109_Forward			This study
		OGRK6060	CTTTCTGCGAACTTGGAGGG	CgRTT109_Reverse			This study
		OGRK6521	TTCCAGCCATTGACAAGTTCC	CgFKS1_Forward			This study
		OGRK6522	AGCAACATGGGAAGAAGCAA	CgFKS1_Reverse			This study
		OGRK1946	GGGCCGAGAACAACGAATTC	CgFKS2_Forward			Kaur Laboratory
		OGRK1947	GAGTCGTAGTAGCCGTCGTT	CgFKS2_Reverse			Kaur Laboratory
		For amplification of nat1 cassette for C. glabrata gene disruption
		OGRK340	CGTACGCTGCAGGTCGACGCCTTCCGCTGCTAGGCGCGCCGTG	5' NAT half_Forward			Kaur Laboratory
		OGRK343	TCTGTTCCAACCAGAATAAG	5' NAT half_Reverse			Kaur Laboratory
		OGRK342	GTCTACTACTTTGGATGATAC	3' NAT half_Forward			Kaur Laboratory
		OGRK341	CTACGAGACCGACACCGTCGGGCCGCTGACGAAGT	3' NAT half_Reverse			Kaur Laboratory
		OGRK344	TGCGCACGTCAAGACTGTCAAGG	5' integration check_Forward			Kaur Laboratory
		OGRK345	TGTGAATGCTGGTCGCTATACTGC	3' integration check_Reverse			Kaur Laboratory
		# Nucleotide sequences written in red color letters represent overhangs.
		* The underlined-Italic sequences correspond to cleavage sites of restriction enzymes.
