# Supplementary material for: Core histones govern echinocandin susceptibility in Candida glabrata
Source: Microbiol Spectr. 2025 Apr 30;13(6):e02399-24. doi: 10.1128/spectrum.02399-24 (PMC12131851; doi:10.1128/spectrum.02399-24)
Supplement: Table S5 — Antibodies (A), chemicals, commercial kits and software (B) used in the study. [file spectrum.02399-24-s0006.xlsx]

## Sheet: Table S5A
	Table S5 A: List of antibodies used in the study.
	Name	Dilution used	Clonality	Company	Catalog number
	For Immunoblotting study
	Primary antibodies
	Anti -Histone H2A	1:1,000	Rabbit Polyclonal	Abcam	ab18255
	Anti -Histone H2B	1:10,000	Rabbit Polyclonal	Abcam	ab1790
	Anti-Histone H3	1:5,000	Rabbit Polyclonal	Abcam	ab1791
	Anti-Histone H4	1:5,000	Rabbit Polyclonal	Abcam	ab10158
	Anti Histone H3 (acetyl K56)	1:5,000	Rabbit Polyclonal	Abcam	ab76307
	Anti-GAPDH	1:10,000	Rabbit Polyclonal	Abcam	ab22555
	Secondary antibodies
	Anti-rabbit	1:10,000		Cell Signaling Technology	7074
	Anti-mouse	1:10,000		Cell Signaling Technology	7076

## Sheet: Table S5B
	Table S5 B: List of chemicals, commercial kits and software used in the study
	Reagent/Resource	Source	Catalogue number
	Chemicals
	PMSF (Phenylmethylsulphonyl fluoride)	Amresco, LLC	754
	Sodium fluoride	Merck	106449
	Sodium orthovanadate	Sigma	S6508
	Protease inhibitor cocktail	Sigma	P8125
	Glass beads	Unigenetics	11079105
	Tris	MP Biomedicals	2103133
	EDTA (Ethylenediaminetetraacetic acid)	Sigma	E6635
	NaCl (Sodium chloride)	Sigma	S7653
	SDS (Sodium dodecyl sulfate)	Sigma	62862
	Phenol – chloroform – isoamyl alcohol mixture	Sigma	77617
	Aniline blue	Himedia	GRM901
	FITC-conjugated Concanavalin A	Sigma	C7642
	CFW (Calcoflour white)	Sigma	F3543
	HU (Hydroxy urea)	Sigma	H8627
	MMS (Methyl methanesulfonate)	Sigma	129925
	DTT (Dithiothreitol)	Sigma	D0632
	β-ME (b-mercaptoethanol)	Sigma	M6250
	Menadione (MD)	Sigma	M5625
	Hydrogen peroxide (H2O2)	Sigma	323381
	Congo red (CR)	Sigma	C6767
	Fluconazole (FLC)	Cipla	Forcan
	Caspofungin (CSP)	Sigma	SML0425
	Amphotericin B (AMB)	Sigma	A4888
	Phleomycin	Sigma	P9564
	L-Ascorbic acid (Vitamin C)	Sigma	A5960
	DCFH-DA (2′,7′-Dichlorofluorescein diacetate, Diacetyldichlorofluorescein)	Sigma	35845
	Phorbol 12-myristate 13-acetate (PMA)	Sigma	P8139
	RPMI-1640	Gibco	21870076
	DMSO (Dimethyl sulfoxide)	Sigma	D4540
	Glutamine	Invitrogen	25030081
	Penicillin streptomycin solution	Invitrogen	15140122
	Fetal bovine serum	Invitrogen	26140079
	PBS (Phosphate-buffered saline)	Gibco	10010023
	YPD (Yeast Peptone Dextrose)	BD Difco	242810
	Commercial kits for qRT-PCR, protein estimation and DNA purification
	DyNAmo Color Flash SYBR Green qPCR Kit	ThermoFisher Scientific	F-416L
	BCA-protein assay kit	ThermoFisher Scientific	23227
	QIAquick Gel Extraction Kit	Qiagen	28704
	Software
	Software: GraphPad Prism8	GraphPad	Graphpad.com
	Software: ImageJ	https://imagej.net/ij/	Version 2.1.0
	Software: Adobe Photoshop CS3	Adobe	http://www.adobe.com
